# Supplementary material for: Soluble Epoxide Hydrolase Is Associated with Postprandial Anxiety Decrease in Healthy Adult Women
Source: Int J Mol Sci. 2022 Oct 5;23(19):11798. doi: 10.3390/ijms231911798 (PMC9569757; doi:10.3390/ijms231911798)
Supplement: Supplementary file 1 [file ijms-23-11798-s001.zip]

Archive with 1 entries (1 files):
- ijms-1910468-supplementary.pdf
